# Supplementary material for: Autotaxin Has a Negative Role in Systemic Inflammation
Source: Int J Mol Sci. 2022 Jul 18;23(14):7920. doi: 10.3390/ijms23147920 (PMC9322786; doi:10.3390/ijms23147920)
Supplement: Supplementary file 1 [file ijms-23-07920-s001.zip]

Archive with 1 entries (1 files):
- ijms-1766246-supplementary.pdf
